# Supplementary material for: Advances in Research on Brain Structure and Activation Characteristics in Patients with Anterior Cruciate Ligament Reconstruction: A Systematic Review
Source: Brain Sci. 2025 Aug 1;15(8):831. doi: 10.3390/brainsci15080831 (PMC12384111; doi:10.3390/brainsci15080831)
Supplement: Supplementary file 1 [file brainsci-15-00831-s001.zip]

Archive with 3 entries (3 files):
- Supplementary Figure S1.pdf
- Supplementary Table S1.pdf
- supplementary Table S2.xlsx
