# Supplementary material for: Advances in Research on Brain Structure and Activation Characteristics in Patients with Anterior Cruciate Ligament Reconstruction: A Systematic Review
Source: Brain Sci. 2025 Aug 1;15(8):831. doi: 10.3390/brainsci15080831 (PMC12384111; doi:10.3390/brainsci15080831)
Supplement: Supplementary file 1 [file brainsci-15-00831-s001.zip › supplementary Table S2.xlsx]

## Sheet: Sheet1
Study (Author, Year)	D1	D2	D3	D4	D5	D6	D7	over all
An et al. (2019)	0	1	1	0	0	0	0	2
Lehmann et al. (2021)	0	0	0	0	0	0	0	2
An et al. (2022)	0	0	1	0	0	0	0	2
Giesche et al. (2022)	0	2	2	0	0	0	0	2
Sherman et al. (2023b)	0	0	2	0	0	0	0	2
Sherman et al. (2023c)	0	0	2	0	0	0	0	2
Sherman et al. (2023a)	0	0	2	0	0	0	0	2
Riehm et al. (2024)	0	0	2	0	0	0	0	2
Nyffenegger et al. (2025)	0	0	2	0	0	0	0	2
Sherman et al. (2025)	0	0	2	0	0	0	0	2
Piskin et al. (2025)	0	2	2	0	0	0	0	2
Leung et al. (2024)	0	0	2	0	0	0	0	2
Wang et al. (2019)	0	0	0	0	0	0	0	2
Lepley et al. (2019)	0	0	2	0	0	0	0	2
Lepley et al. (2020)	3	0	1	0	0	0	0	3
Criss et al. (2020)	0	0	2	0	0	0	0	2
Chaput et al. (2022)	0	0	2	0	0	0	0	2
Flanagan et al. (2021)	0	2	2	0	0	0	0	2
Baez et al. (2021)	0	2	1	0	0	0	0	2
Strong et al. (2022)	0	0	0	0	0	0	0	2
Criss et al. (2023)	0	0	1	0	0	0	0	2
Criss et al. (2023)	3	0	2	0	0	0	0	3
Schnittjer et al. (2023)	0	0	2	0	0	0	0	2
Kim et al. (2023)	0	0	1	0	0	0	0	2
Yu et al. (2025)	0	0	1	0	0	0	0	2
Culiver et al. (2025)	0	0	2	0	0	0	0	2
Cao et al.(2025)	0	0	2	0	0	0	0	2
